# Supplementary material for: Gryllus bimaculatus Hydrolysate Ameliorates Obesity-Induced Muscle Atrophy by Activating Skeletal Muscle AMPK in Mice
Source: Nutrients. 2025 Jun 12;17(12):1990. doi: 10.3390/nu17121990 (PMC12196165; doi:10.3390/nu17121990)
Supplement: Supplementary file 1 [file nutrients-17-01990-s001.zip]

Archive with 1 entries (1 files):
- nutrients-3664258-supplementary.pdf
